# Supplementary material for: The Response Regulator OmpR Negatively Controls the Expression of Genes Implicated in Tilimycin and Tilivalline Cytotoxin Production in Klebsiella oxytoca
Source: Microorganisms. 2025 Jan 14;13(1):158. doi: 10.3390/microorganisms13010158 (PMC11767513; doi:10.3390/microorganisms13010158)
Supplement: Supplementary file 1 [file microorganisms-13-00158-s001.zip]

Archive with 1 entries (1 files):
- microorganisms-3376019-supplementary.pdf
